# Supplementary material for: Instrumented insoles for assessment of gait in patients with vestibular schwannoma
Source: Wearable Technol. 2023 May 10;4:e14. doi: 10.1017/wtc.2023.11 (PMC10936291; doi:10.1017/wtc.2023.11)
Supplement: Supplementary file 1 [file wtcsup.zip]

Archive with 3 entries (3 files):
- S2631717623000117sup001.docx
- S2631717623000117sup002.docx
- S2631717623000117sup003.docx
